# Supplementary material for: Native synthetic microbial communities enhance zha‐chili by boosting the fermentation capacity of indigenous microorganisms
Source: IMetaOmics. 2025 Mar 16;2(2):e70009. doi: 10.1002/imo2.70009 (PMC12806400; doi:10.1002/imo2.70009)
Supplement: Supplementary file 2 — Table S1. Genera included in each functional group. Table S2. Formulation of the media used in the experiment. Table S3. Number of viable bacteria per unit of bacterial solution. Table S4. Sample collection time and sample naming information. [file IMO2-2-e70009-s001.xlsx]

## Sheet: Table S1
Table.S1 Genera included in each functional group
Group name	Genera included in each group
Flavor group	Acetobacter, Kazachstania, Lactobacillus, Prevotella 7, Nakaseomyces, Kluyveromyces, Wickerhamomyces, Pichia, Candida
Amino acid groups	Acetobacter, Kazachstania, Lactobacillus, Prevotella 7, Candida, Pichia, Kluyveromyces, Wickerhamomyces
Co-occurring groups	Acetobacter, Escherichia-Shigella, Lactobacillus, Leuconostoc, Pediococcus, Prevotella 7, Providencia, Weissella, Alternaria, Aspergillus, Candida, Cyberlindnera, Diaporthe, Fusarium, Gibberella, Kazachstania, Kluyveromyces, Mycosphaerella, Nakaseomyces, Pichia, Wickerhamomyces
Major groups	Acetobacter, Acidovorax, Alloprevotella, Bacillus, Capnocytophaga, Clostridium sensu stricto 1, Clostridium sensu stricto 12, Enterobacter, Escherichia-Shigella, Gemella, Haemophilus, Lachnoclostridium 5, Lactobacillus, Leuconostoc, Neisseria, Pediococcus, Porphyromonas, Prevotella, Prevotella 7, Providencia, Streptococcus, Weissella, Alternaria, Aspergillus, Botryosphaeria, Candida, Cladosporium…

## Sheet: Table S2
Table.S2 Formulation of the media used in the experiment
Name	Medium composition
MRS medium	Glucose 20 g/L, tryptone 10 g/L, beef extract 10 g/L, yeast extract 5 g/L, sodium acetate 5 g/L, ammonium citrate 2 g/L, K2HPO4 2 g/L, Tween 80 1 g/L, MgSO4-7H2O 0.2 g/L, MnSO4-H2O 0.05 g/L, Bromocresol purple 0.1 g; pH 6.5 ~ 6.8
YPD medium	Glucose 20 g, yeast powder 10 g, NaCl 10 g, natural pH
LB medium	Tryptone 10 g, yeast infusion powder 5 g, NaCl 10 g, natural pH
Rose Bengal Medium	Peptone 5 g, Glucose 10 g, KH2PO4 1 g, MgSO4 0.5 g, Bengal red 0.033 g, Chloramphenicol 0.1, natural pH
Note: All of the above media components are for the configuration of 1L of liquid media, the corresponding solid media needs to add 2% agar.

## Sheet: Table S3
Table.S3 Number of viable bacteria per unit of bacterial solution
Strains	Bacteria count	Cultivation time (h)	Amount of inoculum per 500g (Bacterial fluids: samples = 1:100)
Weissella	8.0 × 108 cfu/ml	12	5 ml
Lactobacillus	6.3 × 108 cfu/ml	12	5 ml
Candida	6.1 × 108 cfu/ml	24	6/630×500 = 5 ml
Saccharomyces	5.3 × 108 cfu/ml	24	6/530×500 = 5.6 ml
Pichia	7.0 × 108 cfu/ml	24	6/700×500 = 4.3 ml
Note: The yeast content in the zha-chili about 6×106 cfu/g , and the lactobacillus counts varied widely across samples, on the order of 108 cfu/g.

## Sheet: Table S4
Table.S4 Sample collection time and sample naming information
Sampling stage	Sampling time	Sample Naming
		Control groups	Bacillus groups (botany)	Synthetic microbial community group
Fermentation	0 d	CK0d	Abbreviation of bacterial name + 0d	Lpscw0d
Fermentation	3 d	CK3d	Abbreviation of bacterial name + 3d	Lpscw3d
Fermentation	10 d	CK10d	Abbreviation of bacterial name + 10d	Lpscw10d
Fermentation	30 d	CK30d	Abbreviation of bacterial name + 30d	Lpscw30d
Fermentation	45 d	CK45d	Abbreviation of bacterial name + 45d	Lpscw45d
